# Supplementary material for: Transgenic insertion of the cyanobacterial membrane protein ictB increases grain yield in Zea mays through increased photosynthesis and carbohydrate production
Source: PLoS One. 2021 Feb 4;16(2):e0246359. doi: 10.1371/journal.pone.0246359 (PMC7861388; doi:10.1371/journal.pone.0246359)
Supplement: S1 Table — (XLSX) [file pone.0246359.s006.xlsx]

## Sheet: Sheet1
Supplementary Table S1: Field plot details
Season	City	State/Province	Planting date
2019S	Fairfield	IA	2019-06-04
2019S	Malta	IL	2019-06-09
2019S	Sidney	OH	2019-06-02
2019S	Sharpsville	IN	2019-06-06
2019S	Reed	KY	2019-05-18
2019S	Buckingham	IA	2019-06-07
2019S	Earlham	IA	2019-06-06
2019S	Malta Bend	MO	2019-05-16
2019S	Shipman	IL	2019-06-04
2019S	Rushville	MO	2019-05-18
2019S	Brunswick	NE	2019-05-16
2019S	Henderson	NE	2019-06-02
2019S	Ames	IA	2019-05-17
2019S	Robinson	IL	2019-05-29
2019S	Hutchinson	KS	2019-05-18
2019S	Garden City	KS	2019-05-16
2018S	Troy	OH	2018-05-26
2018S	Malta Bend	MO	2018-05-25
2018S	Pilot Grove	MO	2018-05-19
2018S	Henderson	NE	2018-05-30
2018S	Atlanta	IN	2018-05-24
2018S	Henderson	KY	2018-06-08
2018S	Lafayette	IN	2018-05-25
2018S	Pontiac	IL	2018-05-27
2018S	El Paso	IL	2018-05-30
2018S	Marshalltown	IA	2018-05-25
2018S	Shipman	IL	2018-06-05
2018W	Murphy	Santa Fe	2018-11-19
2018W	Ferre	Buenos Aires	2018-11-19
2018W	Cavanagh	Cordoba	2018-11-21
2018W	Camet	Buenos Aires	2018-11-21
2018W	Balcarce	Buenos Aires	2018-11-23
2018W	Acevado	Buenos Aires	2018-11-19
2019W	Murphy	Santa Fe	2019-11-30
2019W	Ferre	Buenos Aires	2019-12-01
2019W	Pergamino	Buenos Aires	2019-12-02
2019W	Acevado	Buenos Aires	2019-11-29
