# Supplementary material for: Transgenic insertion of the cyanobacterial membrane protein ictB increases grain yield in Zea mays through increased photosynthesis and carbohydrate production
Source: PLoS One. 2021 Feb 4;16(2):e0246359. doi: 10.1371/journal.pone.0246359 (PMC7861388; doi:10.1371/journal.pone.0246359)
Supplement: S2 Table — (XLSX) [file pone.0246359.s007.xlsx]

## Sheet: Sheet1
Supplementary Table S2: Mean values per trial for traits measured in field experiments. Δ gives the difference between BHB1356 and Control, and the associated % change is also shown. P-values are the result of a two-sided t-test evaluating Δ≠0 for all ear traits, and a one-sided t-test evaluating Δ>0 for yield and ФPSII.
Growing season	Trait	BHB1356	Control	Δ	% Change	t statistic	P
2019W	Yield (kg ha-¹)	11506.9	10919.8	587.1	5.37647	4.97	<0.001
	Kernel number	493	482	11	2.28216	2.59	0.011
	Ear width (cm)	55.6	55.5	0.1	0.18018	0.59	0.556
	Ear length (cm)	184.3	182.9	1.4	0.765446	1.46	0.148
	Ear area with kernels (cm²)	94.8	94.6	0.2	0.211416	1.38	0.169
2019S	Yield (kg ha-¹)	11467.4	11195.6	271.8	2.42774	3.11	0.001
	Kernel number	505	487	18	3.6961	3.8	<0.001
	Ear width (cm)	53.1	53.6	-0.5	-0.932836	-2.52	0.013
	Ear length (cm)	182.1	178.9	3.2	1.78871	2.7	0.008
	Ear area with kernels (cm²)	93.5	93.6	-0.1	-0.106838	-0.81	0.422
	100 seed weight (g)	33.3	34	-0.7	-2.05882	-1.65	0.103
	ФPSII, vegetative stage (mol mol-¹)	0.4	0.39	0.01	2.5641	1.83	0.036
	ФPSII, reproductive stage (mol mol-¹)	0.45	0.44	0.01	2.27273	1.25	0.109
2018W	Yield (kg ha-¹)	12192.5	11644.5	548	4.70608	2.91	0.002
	Kernel number	524	514	10	1.94553	1.55	0.127
	Ear width (cm)	52.5	53.1	-0.6	-1.12994	-2.51	0.014
	Ear length (cm)	170.5	166.2	4.3	2.58724	3	0.004
	Ear area with kernels (cm²)	95.1	95.4	-0.3	-0.314465	-1.62	0.109
2018S	Yield (kg ha-¹)	9520.7	9520.4	0.3	0.00315113	0	0.499
	Kernel number	509	473	36	7.61099	1.77	0.128
	Ear width (cm)	51	50.7	0.3	0.591716	0.49	0.641
	Ear length (cm)	179.2	170	9.2	5.41176	2.32	0.06
	Ear area with kernels (cm²)	89.1	88	1.1	1.25	0.71	0.504
	ФPSII, vegetative stage (mol mol-¹)	0.46	0.47	-0.01	-2.12766	-0.35	0.636
	ФPSII, reproductive stage (mol mol-¹)	0.45	0.39	0.06	15.3846	3.27	0.002
