# Supplementary material for: Transgenic insertion of the cyanobacterial membrane protein ictB increases grain yield in Zea mays through increased photosynthesis and carbohydrate production
Source: PLoS One. 2021 Feb 4;16(2):e0246359. doi: 10.1371/journal.pone.0246359 (PMC7861388; doi:10.1371/journal.pone.0246359)
Supplement: S3 Table — (XLSX) [file pone.0246359.s008.xlsx]

## Sheet: Summary
Tested domain	PBS Categories	Category definition	Number	%
N-terminus	A	Very high confidence in the interaction	1	4.8
N-terminus	B	High confidence in the interaction	0	0
N-terminus	C	Good confidence in the interaction	0	0
N-terminus	D	Moderate confidence in the interaction	18	85.7
N-terminus	E	Interactions involving highly connected (or relatively highly connected) prey domains, warning of non-specific interaction.	1	4.8
N-terminus	F	Experimentally proven technical artifacts	1	4.8
C-terminus	A	Very high confidence in the interaction	5	29.4
C-terminus	B	High confidence in the interaction	4	23.5
C-terminus	C	Good confidence in the interaction	0	0
C-terminus	D	Moderate confidence in the interaction	8	47.1
C-terminus	E	Interactions involving highly connected (or relatively highly connected) prey domains, warning of non-specific interaction.	0	0
C-terminus	F	Experimentally proven technical artifacts	0	0
Big Loop	A	Very high confidence in the interaction	4	2.4
Big Loop	B	High confidence in the interaction	1	0.6
Big Loop	C	Good confidence in the interaction	5	3
Big Loop	D	Moderate confidence in the interaction	156	93.4
Big Loop	E	Interactions involving highly connected (or relatively highly connected) prey domains, warning of non-specific interaction.	1	0.6
Big Loop	F	Experimentally proven technical artifacts	0	0

## Sheet: Annotated, selected proteins
Tested domain	Gene Name (Best Match)	Global PBS	Protein name	Notes	General function	Cell type primary localization	Intercellular primary localization	Selected for validation	Confirmed: yeast 1:1 assay	Confirmed: in vitro pull-down assay
N-terminus	Zea mays - cl8519_1a	A	Molecular chaperone Hsp40/DnaJ family protein	Gal4. Molecular chaperone Hsp40/DnaJ family protein. Co-chaperones of the HSP70 machine, which play a critical role by stimulating HSP70 ATPase activity, thereby stabilizing its interaction with client proteins. The HSP70 has essential functions in preventing aggregation and assisting refolding of non-native proteins under stress conditions. The stromal HSP70 protein is involved in resistance to …	Chaperonin	MES	Chloroplast stroma	YES	YES	YES
N-terminus	Zea mays - LOC100193325	D	embryo defective12	Gal4
N-terminus	Zea mays - LOC100216660	D	Armadillo/beta-catenin-like repeat	Gal4. Armadillo motifs involved in vesicular transport. Also, an Armadillo-related protein in Brassica, ARC1, colocalizes with an endoplasmic reticulum protein and subunits of the proteasome and COP9 signalosome in the presence of an active S receptor kinase (SRK). Armadillo-related proteins in plants appear to function as components of the ubiquitin–proteasome system, which targets proteins for …	Various, including vesicular transport			YES	NO
N-terminus	Zea mays - LOC100281516	D	protease 2	Gal4, 2x
N-terminus	Zea mays - LOC100383448	D	putative RING zinc finger domain superfamily protein	Gal4, 2x
N-terminus	Zea mays - LOC103650830	D	protein DEK-like	Gal4
N-terminus	Zea mays - LOC732737	D	ROUGH SHEATH2-interacting KH-domain protein	Gal4
N-terminus	Zea mays - cl1052_1	D	Beta-glucosidase 44	Gal4. Glycosyl hydrolase subfamily. Glycosyl hydrolase family 1 (GH1) β-glucosidases have been implicated in physiologically important processes in plants, such as response to biotic and abiotic stresses, defense against herbivores, activation of phytohormones, lignification, and cell wall remodeling.	Various, including stress response			YES	YES
N-terminus	Zea mays - glu2	D	beta-D-glucosidase precursor (glu2)	Gal4, 3x. Glycosidase/hydrolase	Various, including stress response	BS	Chloroplast stroma	YES	YES	YES
N-terminus	Zea mays - umc31a	D	PHD finger protein (umc31a)	Gal4
N-terminus	Zea mays - LOC100273908	N/A	PGR5-like protein 1B chloroplastic	LexA
N-terminus	Zea mays - LOC100279342	N/A	E3 ubiquitin-protein ligase COP1	Gal4, 2x
N-terminus	Zea mays - LOC100279925	N/A	Sorting nexin 2B	Gal4
N-terminus	Zea mays - LOC100283510	N/A	MYB59	Gal4
N-terminus	Zea mays - LOC100382860	N/A	Ubiquitin-activating enzyme E1 2	Gal4, 4x
N-terminus	Zea mays - LOC101027208	N/A	Pyrophosphate-energized vacuolar membrane proton pump 1	Gal4
N-terminus	Zea mays - LOC103628977	N/A	kinesin-like protein KIN-1	Gal4
N-terminus	Zea mays - LOC103639442	N/A	DExH-box ATP-dependent RNA helicase DExH14	Gal4
N-terminus	Zea mays - LOC103645943	N/A	myosin-11	Gal4
N-terminus	Zea mays - LOC103654171	N/A	60S ribosomal protein L39	Gal4, 26x
N-terminus	Zea mays - LOC732842	N/A	orange pericarp 1	LexA
N-terminus	Zea mays - cl10629_-1b	N/A	Heparanase-like protein 1	Gal4, 3x
N-terminus	Zea mays - myc7	N/A	TF myc7	Gal4
N-terminus	Zea mays - pco095978	N/A	Ethylene-responsive transcription factor RAP2-2	Gal4
N-terminus	Zea mays - srp31	N/A	ASF/SF2-like pre-mRNA splicing factor SRP31	Gal4, 3x
N-terminus	Zea mays - umc2374	N/A	6-phosphogluconolactonase	Gal4
N-terminus	Zea mays - umc2631	N/A	C4-dicarboxylate transporter/malic acid transport protein isoform 1	Gal4, 7x
C-terminus	Zea mays - LOC100272888	A	Ankyrin repeat domain-containing protein 2	Genetic information processing (folding, sorting and degradation); ankyrin repeats mediate protein-protein interactions in very diverse families of proteins; the first plant protein described containing an ANK repeat was AKT1 (EN80) which codes a protein similar to a shaker-like K+ channel located in the plasma membrane.	Protein interaction			YES	YES
C-terminus	Zea mays - LOC100283576	A	Translocon Tic40	A co-chaperone; part of the motor complex involved in protein precursor import into chloroplasts. Involved in reinsertion of proteins from the chloroplast stroma into the inner membrane; functions as a co-chaperone in the stromal chaperone complex that facilitates protein translocation across the inner membrane.	Chaperonin	MES	Chloroplast membranes	YES	YES
C-terminus	Zea mays - LOC100285102	A	Translocon Tic40	A co-chaperone; part of the motor complex involved in protein precursor import into chloroplasts. Involved in reinsertion of proteins from the chloroplast stroma into the inner membrane; functions as a co-chaperone in the stromal chaperone complex that facilitates protein translocation across the inner membrane.	Chaperonin			YES	YES
C-terminus	Zea mays - si496035e06	A	Signal recognition particle 54 kDa protein chloroplastic	Arabidopsis cpSRP54 regulates carotenoid accumulation in Arabidopsis and Brassica napus; LHCP interacts with a chloroplast signal recognition particle (cpSRP, composed of 43- and 54-kDa polypeptides) to form a soluble targeting intermediate called the transit complex; LHCP integrates into the thylakoid membrane in the presence of GTP; may target chloroplast proteins to either the thylakoid or env…	Protein interaction			YES	YES
C-terminus	Zea mays - IDP527	B	Serine hydroxymethyltransferase	Interconversion of serine and glycine; Arabidopsis SHMT1, a serine hydroxymethyltransferase that functions in the photorespiratory pathway influences resistance to biotic and abiotic stress.	Various, including stress response			YES	YES
C-terminus	Zea mays - LOC100382017	B	Ubiquitin domain-containing protein DSK2b	Involved in the ubiquitin-proteasome proteolytic pathway; a member of the ubiquitin receptor family known to function as shuttle factors ferrying polyubiquitinated substrates to the proteasome for degradation.
C-terminus	Zea mays - LOC103654750	B	Ubiquitin carboxyl-terminal hydrolase 15	Hydrolase that removes conjugated ubiquitin from target proteins and regulates various pathways.
C-terminus	Zea mays – HO1	D (1x)	Heme oxygenase 1	promotion of lateral root development as well as the modulation of cell cycle regulatory gene expressions
C-terminus	Zea mays - LOC100501079	D (1x)	LETM1-like protein	Leucine zipper EF-hand-containing transmembrane protein. The demonstration that LETM1 in mitochondria from Drosophila mediates Ca2/H supports a role in maintaining ionic balance; AtLETM1 and AtLETM2 are important proteins for accumulation of ATP synthase proteins in Arabidopsis thaliana.
C-terminus	Zea mays – hk2	D (4x)	Histidine kinase 2	transmembrane histidine kinase cytokinin receptor activity; combining with a cytokinin and transmitting the signal from one side of the membrane to the other to initiate a change in cell activity; in plants, HKs have been reported to play an integral role in the response to environmental stresses.
C-terminus	Zea mays - lhcb3	N/A	light harvesting chlorophyll a/b binding protein 3
C-terminus	Zea mays - LOC100502310	N/A	cysteine synthase
Big Loop	Zea mays - cl8519_1a	A	Molecular chaperone Hsp40/DnaJ family protein	Gal4. Molecular chaperone Hsp40/DnaJ family protein. Co-chaperones of the HSP70 machine, which play a critical role by stimulating HSP70 ATPase activity, thereby stabilizing its interaction with client proteins. The HSP70 has essential functions in preventing aggregation and assisting refolding of non-native proteins under stress conditions. The stromal HSP70 protein is involved in resistance to …	Chaperonin	MES	Chloroplast stroma	YES
Big Loop	Zea mays - glu2	A	beta-D-glucosidase precursor (glu2)	Gal4, 3x. Glycosidase/hydrolase	Various, including stress response	BS	Chloroplast stroma	YES
Big Loop	Zea mays - me3	A	NADP malic enzyme 3 (me3)	NADP-ME: Malic enzyme catalyzes the oxidative decarboxylation of malate to pyruvate using either NAD+ or NADP+ as a cofactor. NADP-malic enzyme is one of three decarboxylation enzymes used in the inorganic carbon concentrating mechanisms of C4 and CAM plants. C4 NADP-ME, specifically, is in plants localized in bundle sheath chloroplasts.	C4 cycle	BS	Chloroplast stroma	YES	YES
Big Loop	Zea mays - eno2	C	enolase 2 (eno2)	Phosphopyruvate hydratase. Involved in step 4 of the subpathway that synthesizes pyruvate from D-glyceraldehyde 3-phosphate. This subpathway is part of the pathway glycolysis, which is itself part of Carbohydrate degradation	Glycolysis			YES	YES
Big Loop	Zea mays - pdk1	C	pyruvate, orthophosphate dikinase 1 (pdk1)	PPDK: converts Pyruvate to PEP. A potentially rate-limiting enzyme for photosynthesis at non-limiting ci	C4 cycle	MES	Chloroplast stroma	YES	YES
Big Loop	Zea mays - AGP2	D	ADP-glucose pyrophosphorylase	Inhibit ADP-glucose and encourage UDP-glucose, regulates starch synthesis.	Starch synthesis	MES	Chloroplast stroma	YES	YES
Big Loop	Zea mays - IDP1438	D	Fructose-bisphosphate aldolase	FBPase: Interconverts fructose 1,6-bisphosphate and triose phosphates	C3 cycle, glycolysis	MES, BS	Chloroplast, cytosol	YES	YES	YES
Big Loop	Zea mays - GAPC2	D	cytosolic glyceraldehyde-3-phosphate dehydrogenase	Part of the subpathway that synthesizes pyruvate from D-glyceraldehyde 3-phosphate. Note that similar enzymes (e.g. GAPA) operate in chloroplasts and participate in photosynthesis	Glycolysis	MES, BS	Cytosol	YES	YES
Big Loop	Zea mays - LOC100216599	D	aconitase1	Catalyzes the stereo-specific isomerization of citrate to isocitrate via cis-aconitate in the tricarboxylic acid cycle
Big Loop	Zea mays - umc1774	D	starch phosphorylase1
Big Loop	Zea mays – pep4	D	phosphoenolpyruvate carboxylase 4	PEPc: initial C fixation step of C4 cycle: converts bicarbonate (HCO3-) to oxaloacetate (OAA). A potentially rate-limiting enzyme for photosynthesis at limiting ci	C4 cycle	MES	Cytosol	YES	YES	YES
Big Loop	Zea mays - LOC103638174	D	alpha-mannosidase
Big Loop	Zea mays - LOC541946	D	glycine dehydrogenase (decarboxylating), mitochondrial	Glycine degradation	Glycine degradation		Mitochondria	YES	YES
Big Loop	Zea mays - Sbe2a	D	starch branching enzyme IIa
Big Loop	Zea mays - aco2	D (2x)	aconitase 2	Catalyzes the stereo-specific isomerization of citrate to isocitrate via cis-aconitate in the tricarboxylic acid cycle
Big Loop	Zea mays - glu1	D (2x)	beta glucosidase 1
Big Loop	Zea mays - mdh5	D	malate dehydrogenase 5	NADP-MDH: catalyzes interconversion of oxaloacetate (OAA) and malate in C4 NADP-ME and PEP-CK subtype species	C4 cycle	MES	Chloroplast	YES	YES
