# Supplementary material for: Transgenic insertion of the cyanobacterial membrane protein ictB increases grain yield in Zea mays through increased photosynthesis and carbohydrate production
Source: PLoS One. 2021 Feb 4;16(2):e0246359. doi: 10.1371/journal.pone.0246359 (PMC7861388; doi:10.1371/journal.pone.0246359)
Supplement: S4 Table — (XLSX) [file pone.0246359.s009.xlsx]

## Sheet: RNA expression
Developmental stage	Tissue	Transgenic/WT	Rep	Relative RNA expression	RT/no RT
V6	Leaf	WT	3	NA	RT
V6	Leaf	WT	4	8.47849e-06	RT
V6	Leaf	ictB	7-1	0.0860664	RT
V6	Leaf	ictB	7-2	0.114459	RT
V6	Root	WT	3	0.000672442	RT
V6	Root	WT	4	1.87507e-05	RT
V6	Root	ictB	7-1	0.00143666	RT
V6	Root	ictB	7-2	0.000905613	RT
R1	Leaf	WT	3	NA	RT
R1	Leaf	WT	4	NA	RT
R1	Leaf	ictB	7-1	0.172673	RT
R1	Leaf	ictB	7-2	0.138933	RT
R1	Root	WT	3	1.3017e-05	RT
R1	Root	WT	4	NA	RT
R1	Root	ictB	7-1	0.0013837	RT
R1	Root	ictB	7-2	0.0129414	RT
R1	Pollen/Kernel	WT	3	NA	RT
R1	Pollen/Kernel	WT	4	0.000154327	RT
R1	Pollen/Kernel	ictB	7-1	0.000971844	RT
R1	Pollen/Kernel	ictB	7-2	0.00078316	RT
R4	Leaf	WT	3	NA	RT
R4	Leaf	WT	4	NA	RT
R4	Leaf	ictB	7-1	0.150791	RT
R4	Leaf	ictB	7-2	0.154539	RT
R4	Root	WT	3	NA	RT
R4	Root	WT	4	NA	RT
R4	Root	ictB	7-1	0.00299197	RT
R4	Root	ictB	7-2	0.0104762	RT
R6	Leaf	WT	3	NA	RT
R6	Leaf	WT	4	NA	RT
R6	Leaf	ictB	7-1	0.00221595	RT
R6	Leaf	ictB	7-2	NA	RT
R6	Root	WT	3	NA	RT
R6	Root	WT	4	2.19451e-05	RT
R6	Root	ictB	7-1	2.40742e-05	RT
R6	Root	ictB	7-2	0.00021027	RT
R6	Pollen/Kernel	WT	3	NA	RT
R6	Pollen/Kernel	WT	4	NA	RT
R6	Pollen/Kernel	ictB	7-1	0.001616	RT
R6	Pollen/Kernel	ictB	7-2	0.00114424	RT
V6	Leaf	WT	3	NA	No RT
V6	Leaf	WT	4	NA	No RT
V6	Leaf	ictB	7-1	2.07353e-05	No RT
V6	Leaf	ictB	7-2	0.000106034	No RT
V6	Root	WT	3	NA	No RT
V6	Root	WT	4	NA	No RT
V6	Root	ictB	7-1	8.70324e-06	No RT
V6	Root	ictB	7-2	1.31196e-05	No RT
R1	Leaf	WT	3	NA	No RT
R1	Leaf	WT	4	NA	No RT
R1	Leaf	ictB	7-1	2.93431e-05	No RT
R1	Leaf	ictB	7-2	5.25581e-05	No RT
R1	Root	WT	3	NA	No RT
R1	Root	WT	4	NA	No RT
R1	Root	ictB	7-1	0.000338795	No RT
R1	Root	ictB	7-2	0.000238608	No RT
R1	Pollen/Kernel	WT	3	NA	No RT
R1	Pollen/Kernel	WT	4	NA	No RT
R1	Pollen/Kernel	ictB	7-1	NA	No RT
R1	Pollen/Kernel	ictB	7-2	NA	No RT
R4	Leaf	WT	3	NA	No RT
R4	Leaf	WT	4	NA	No RT
R4	Leaf	ictB	7-1	NA	No RT
R4	Leaf	ictB	7-2	NA	No RT
R4	Root	WT	3	NA	No RT
R4	Root	WT	4	NA	No RT
R4	Root	ictB	7-1	6.37039e-05	No RT
R4	Root	ictB	7-2	0.000110054	No RT
R6	Leaf	WT	3	NA	No RT
R6	Leaf	WT	4	NA	No RT
R6	Leaf	ictB	7-1	NA	No RT
R6	Leaf	ictB	7-2	NA	No RT
R6	Root	WT	3	NA	No RT
R6	Root	WT	4	NA	No RT
R6	Root	ictB	7-1	NA	No RT
R6	Root	ictB	7-2	6.05724e-05	No RT
R6	Pollen/Kernel	WT	3	NA	No RT
R6	Pollen/Kernel	WT	4	NA	No RT
R6	Pollen/Kernel	ictB	7-1	8.90381e-05	No RT
R6	Pollen/Kernel	ictB	7-2	NA	No RT

## Sheet: Carbohydrates
Experiment	Developmental stage	Time	Rep	Plate	Transgenic/Control	Glucose	Fructose	Sucrose	Starch	Hexose
Experiment 1	V10	10:00:00	1	1	BHB1356	160.527	110.137	285.303	0	270.664
Experiment 1	V10	10:00:00	2	1	BHB1356	447.305	156.174	555.91	44.9654	603.479
Experiment 1	V10	10:00:00	3	1	BHB1356	519.766	157.305	812.672	228.774	677.071
Experiment 1	V10	10:00:00	5	1	BHB1356	202.41	80.0344	323.132	0	282.444
Experiment 1	V10	10:00:00	6	1	BHB1356	338.225	107.73	273.633	0	445.955
Experiment 1	V10	10:00:00	7	1	BHB1356	112.691	62.0474	143.021	0	174.739
Experiment 1	V10	10:00:00	8	1	BHB1356	270.071	125.228	185.501	0	395.299
Experiment 1	V10	12:00:00	1	1	BHB1356	379.553	0	807.234	219.499	379.553
Experiment 1	V10	12:00:00	2	1	BHB1356	574.717	0	611.676	29.6597	574.717
Experiment 1	V10	12:00:00	3	1	BHB1356	1254.97	21.9127	2607.47	119.492	1276.89
Experiment 1	V10	12:00:00	5	1	BHB1356	1088.54	0	1190.55	169.487	1088.54
Experiment 1	V10	12:00:00	6	1	BHB1356	780.425	0	1221.35	104.505	780.425
Experiment 1	V10	12:00:00	7	1	BHB1356	517.707	0	1341.75	174.767	517.707
Experiment 1	V10	12:00:00	8	1	BHB1356	776.497	0	1356.93	166.574	776.497
Experiment 1	V10	15:00:00	1	1	BHB1356	208.64	62.8873	1484.09	717.702	271.527
Experiment 1	V10	15:00:00	2	1	BHB1356	418.055	29.6412	1237.09	733.621	447.696
Experiment 1	V10	15:00:00	3	1	BHB1356	378.969	56.807	1821.8	900.113	435.776
Experiment 1	V10	15:00:00	5	1	BHB1356	NA	NA	NA	352.857	NA
Experiment 1	V10	15:00:00	6	1	BHB1356	259.522	56.2213	1336.5	491.414	315.743
Experiment 1	V10	15:00:00	7	1	BHB1356	173.258	42.6022	1730.67	837.001	215.86
Experiment 1	V10	15:00:00	8	1	BHB1356	223.343	62.6902	1434.97	756.467	286.033
Experiment 1	V10	19:00:00	1	1	BHB1356	343.307	93.2516	1487.29	678.873	436.558
Experiment 1	V10	19:00:00	2	1	BHB1356	596.946	84.3942	1420.4	488.079	681.34
Experiment 1	V10	19:00:00	3	1	BHB1356	677.249	153.342	2506.37	964.648	830.591
Experiment 1	V10	19:00:00	5	1	BHB1356	392.746	153.715	1715.11	1307.71	546.461
Experiment 1	V10	19:00:00	6	1	BHB1356	611.217	149.869	1115.88	981.058	761.086
Experiment 1	V10	19:00:00	7	1	BHB1356	697.722	85.1825	2321.28	355.29	782.904
Experiment 1	V10	19:00:00	8	1	BHB1356	522.688	148.591	2164.19	714.964	671.28
Experiment 1	V10	06:30:00	1	1	BHB1356	565.79	57.3986	92.3847	66.2027	623.188
Experiment 1	V10	06:30:00	2	1	BHB1356	879.031	11.596	406.861	0	890.627
Experiment 1	V10	06:30:00	3	1	BHB1356	1134.39	41.8347	377.035	94.892	1176.22
Experiment 1	V10	06:30:00	6	1	BHB1356	945.354	11.834	330.033	205.793	957.188
Experiment 1	V10	06:30:00	5	1	BHB1356	713.549	79.8526	283.531	97.4663	793.402
Experiment 1	V10	06:30:00	7	1	BHB1356	767.102	45.898	46.0654	317.531	813
Experiment 1	V10	06:30:00	8	1	BHB1356	1071.55	11.7104	58.719	210.876	1083.26
Experiment 1	V5	10:00:00	1	1	BHB1356	293.483	137.388	1850.95	433.466	430.87
Experiment 1	V5	10:00:00	2	1	BHB1356	103.986	139.618	872.602	319.609	243.604
Experiment 1	V5	10:00:00	3	1	BHB1356	117.246	121.244	646.064	377.882	238.49
Experiment 1	V5	10:00:00	5	1	BHB1356	196.094	130.901	425.074	NA	326.994
Experiment 1	V5	10:00:00	7	1	BHB1356	160.218	139.415	1333.23	NA	299.633
Experiment 1	V5	10:00:00	8	1	BHB1356	100.771	145.885	688.847	374.64	246.656
Experiment 1	V5	10:00:00	6	1	BHB1356	164.227	165.792	1156.88	348.304	330.019
Experiment 1	V5	12:00:00	1	1	BHB1356	574.535	174.593	1989.82	944.568	749.128
Experiment 1	V5	12:00:00	2	1	BHB1356	381.154	177.786	1744.9	871.057	558.94
Experiment 1	V5	12:00:00	3	1	BHB1356	557.182	132.932	2335.84	615.134	690.114
Experiment 1	V5	12:00:00	5	1	BHB1356	706.828	155.525	2059.75	1050.28	862.353
Experiment 1	V5	12:00:00	6	1	BHB1356	533.659	135.206	945.663	371.734	668.864
Experiment 1	V5	12:00:00	7	1	BHB1356	663.077	114.884	1685.54	1140.7	777.961
Experiment 1	V5	12:00:00	8	1	BHB1356	348.001	98.6938	1592.38	625.306	446.695
Experiment 1	V5	15:00:00	1	1	BHB1356	315.488	60.0052	2252.95	981.013	375.493
Experiment 1	V5	15:00:00	2	1	BHB1356	329.636	48.212	1785.12	995.155	377.848
Experiment 1	V5	15:00:00	3	1	BHB1356	206.278	40.7977	1396.09	1043.13	247.076
Experiment 1	V5	15:00:00	5	1	BHB1356	242.821	79.8163	1450.64	865.157	322.637
Experiment 1	V5	15:00:00	6	1	BHB1356	280.847	59.783	1604.63	643.615	340.63
Experiment 1	V5	15:00:00	7	1	BHB1356	328.125	52.9339	1627.38	904.754	381.059
Experiment 1	V5	15:00:00	8	1	BHB1356	171.138	40.9121	1131.34	948.879	212.05
Experiment 1	V5	19:00:00	1	1	BHB1356	683.376	102.464	3978.21	2219.14	785.839
Experiment 1	V5	19:00:00	2	1	BHB1356	591.762	184.741	2502.04	2254.01	776.502
Experiment 1	V5	19:00:00	3	1	BHB1356	417.18	134.981	2047.18	2160.21	552.161
Experiment 1	V5	19:00:00	5	1	BHB1356	618.889	178.317	2504.13	2061.45	797.206
Experiment 1	V5	19:00:00	6	1	BHB1356	529.41	151.248	1811.76	1784.3	680.658
Experiment 1	V5	19:00:00	7	1	BHB1356	638.484	163.134	2334.37	2070.22	801.618
Experiment 1	V5	19:00:00	8	1	BHB1356	528.961	62.5166	1971.51	1579.36	591.478
Experiment 1	V5	06:30:00	1	1	BHB1356	495.005	81.4763	590.299	51.8921	576.481
Experiment 1	V5	06:30:00	2	1	BHB1356	806.733	30.5966	425.974	47.5549	837.33
Experiment 1	V5	06:30:00	3	1	BHB1356	504.83	33.5086	613.551	0	538.338
Experiment 1	V5	06:30:00	5	1	BHB1356	526.907	117.552	317.38	52.6352	644.459
Experiment 1	V5	06:30:00	6	1	BHB1356	420.778	108.621	470.111	47.6166	529.398
Experiment 1	V5	06:30:00	7	1	BHB1356	615.461	72.991	NA	38.0685	688.452
Experiment 1	V5	06:30:00	8	1	BHB1356	522.342	28.4262	570.674	38.0685	550.768
Experiment 1	V7	10:00:00	1	1	BHB1356	137.395	39.2783	1076.28	179.915	176.673
Experiment 1	V7	10:00:00	2	1	BHB1356	301.937	39.919	1142.9	218.144	341.856
Experiment 1	V7	10:00:00	3	1	BHB1356	30.4877	16.2945	426.059	76.6213	46.7822
Experiment 1	V7	10:00:00	5	1	BHB1356	96.2727	72.2455	1126.97	191.319	168.518
Experiment 1	V7	10:00:00	6	1	BHB1356	162.857	81.3052	1357.88	146.9	244.162
Experiment 1	V7	10:00:00	7	1	BHB1356	339.536	81.8274	768.988	196.425	421.363
Experiment 1	V7	10:00:00	8	1	BHB1356	69.354	28.6847	365.092	42.8296	98.0387
Experiment 1	V7	12:00:00	1	1	BHB1356	471.291	0	1114.22	531.224	471.291
Experiment 1	V7	12:00:00	2	1	BHB1356	802.336	17.6681	1829.44	450.917	820.005
Experiment 1	V7	12:00:00	3	1	BHB1356	369.899	4.1181	919.885	371.476	374.017
Experiment 1	V7	12:00:00	5	1	BHB1356	456.696	47.6741	1464.19	856.216	504.371
Experiment 1	V7	12:00:00	6	1	BHB1356	502.417	144.314	1634.49	170.553	646.731
Experiment 1	V7	12:00:00	7	1	BHB1356	543.993	154.175	2106.94	1031.61	698.167
Experiment 1	V7	12:00:00	8	1	BHB1356	328.252	70.6909	1585.7	560.217	398.943
Experiment 1	V7	15:00:00	1	1	BHB1356	199.425	72.2057	3105.26	544.014	271.631
Experiment 1	V7	15:00:00	2	1	BHB1356	530.085	107.584	2597.69	500.667	637.669
Experiment 1	V7	15:00:00	3	1	BHB1356	139.457	90.8632	1443.62	106.396	230.32
Experiment 1	V7	15:00:00	5	1	BHB1356	446.444	39.1562	1901.08	240.231	485.6
Experiment 1	V7	15:00:00	6	1	BHB1356	352.838	141.312	2664.41	434.674	494.151
Experiment 1	V7	15:00:00	7	1	BHB1356	322.648	85.4069	1909.04	564.93	408.055
Experiment 1	V7	15:00:00	8	1	BHB1356	92.2255	69.1345	1876.17	438.071	161.36
Experiment 1	V7	19:00:00	1	1	BHB1356	771.998	102.475	2876.76	902.05	874.474
Experiment 1	V7	19:00:00	2	1	BHB1356	576.71	134.777	2845.37	1149.67	711.487
Experiment 1	V7	19:00:00	3	1	BHB1356	798.445	194.835	2239.78	821.13	993.28
Experiment 1	V7	19:00:00	5	1	BHB1356	459.624	62.6518	1880.08	453.233	522.276
Experiment 1	V7	19:00:00	6	1	BHB1356	645.995	144.566	2930.33	587.06	790.561
Experiment 1	V7	19:00:00	7	1	BHB1356	609.691	142.421	2362.29	582.387	752.112
Experiment 1	V7	19:00:00	8	1	BHB1356	481.697	174.491	3184.6	370.519	656.188
Experiment 1	V7	06:30:00	1	1	BHB1356	530.129	158.887	641.063	423.309	689.016
Experiment 1	V7	06:30:00	2	1	BHB1356	477.988	162.623	575.713	221.318	640.611
Experiment 1	V7	06:30:00	3	1	BHB1356	495.017	16.4476	570.653	257.525	511.464
Experiment 1	V7	06:30:00	5	1	BHB1356	325.138	115.302	373.088	92.7312	440.44
Experiment 1	V7	06:30:00	6	1	BHB1356	296.305	120.624	194.987	492.625	416.929
Experiment 1	V7	06:30:00	7	1	BHB1356	558.905	246.369	933.28	241.503	805.275
Experiment 1	V7	06:30:00	8	1	BHB1356	316.851	105.495	823.321	170.084	422.346
Experiment 1	V9	10:00:00	1	1	BHB1356	NA	NA	NA	417.142	NA
Experiment 1	V9	10:00:00	2	1	BHB1356	58.0319	161.601	89.8526	0	219.633
Experiment 1	V9	10:00:00	3	1	BHB1356	59.8343	236.327	174.782	376.844	296.161
Experiment 1	V9	10:00:00	5	1	BHB1356	113.619	218.355	125.182	210.514	331.974
Experiment 1	V9	10:00:00	6	1	BHB1356	87.9962	344.327	131.063	376.277	432.323
Experiment 1	V9	10:00:00	7	1	BHB1356	73.5531	262.156	90.093	55.7977	335.709
Experiment 1	V9	10:00:00	8	1	BHB1356	73.7271	262.795	100.628	159.308	336.522
Experiment 1	V9	12:00:00	1	1	BHB1356	820.472	32.4271	1848.4	164.379	852.899
Experiment 1	V9	12:00:00	2	1	BHB1356	390.212	58.2258	1156.49	225.703	448.438
Experiment 1	V9	12:00:00	3	1	BHB1356	625.126	0	1219.64	467.294	625.126
Experiment 1	V9	12:00:00	5	1	BHB1356	621.925	0	1127.13	265.964	621.925
Experiment 1	V9	12:00:00	6	1	BHB1356	764.848	0	1738.3	121.543	764.848
Experiment 1	V9	12:00:00	7	1	BHB1356	504.133	0	NA	994.861	504.133
Experiment 1	V9	12:00:00	8	1	BHB1356	743.883	0	1678.7	484.782	743.883
Experiment 1	V9	15:00:00	1	1	BHB1356	1220.46	129.074	2992.14	1221.46	1349.54
Experiment 1	V9	15:00:00	2	1	BHB1356	710.311	114.8	542.443	877.577	825.11
Experiment 1	V9	15:00:00	3	1	BHB1356	537.865	140.05	1979.65	731.806	677.915
Experiment 1	V9	15:00:00	5	1	BHB1356	537.298	154.012	1500.87	315.713	691.31
Experiment 1	V9	15:00:00	6	1	BHB1356	458.615	115.155	2420.66	887.398	573.771
Experiment 1	V9	15:00:00	7	1	BHB1356	455.895	130.938	1268.69	214.157	586.832
Experiment 1	V9	15:00:00	8	1	BHB1356	723.93	178.056	2632.86	977.687	901.987
Experiment 1	V9	19:00:00	1	1	BHB1356	972.597	205.883	3532.14	936.466	1178.48
Experiment 1	V9	19:00:00	2	1	BHB1356	NA	NA	NA	737.796	NA
Experiment 1	V9	19:00:00	3	1	BHB1356	604.621	100.446	1535.13	715.109	705.067
Experiment 1	V9	19:00:00	4	1	BHB1356	826.547	147.213	2451.56	NA	973.76
Experiment 1	V9	19:00:00	5	1	BHB1356	694.848	129.85	2818.35	1429.45	824.699
Experiment 1	V9	19:00:00	6	1	BHB1356	957.247	238.062	3615.63	1349.59	1195.31
Experiment 1	V9	19:00:00	7	1	BHB1356	684.466	114.215	2552.18	1324.76	798.681
Experiment 1	V9	19:00:00	8	1	BHB1356	814.26	122.637	3409.28	723.902	936.897
Experiment 1	V9	06:30:00	1	1	BHB1356	943.42	252.363	1181.81	116.609	1195.78
Experiment 1	V9	06:30:00	5	1	BHB1356	621.543	96.3544	600.99	118.354	717.898
Experiment 1	V9	06:30:00	2	1	BHB1356	894.156	105.484	894.035	136.845	999.64
Experiment 1	V9	06:30:00	3	1	BHB1356	506.176	268.695	747.497	565.214	774.871
Experiment 1	V9	06:30:00	6	1	BHB1356	1111.23	368.153	1084.09	0	1479.39
Experiment 1	V9	06:30:00	7	1	BHB1356	532.208	37.9173	NA	182.972	570.125
Experiment 1	V9	06:30:00	8	1	BHB1356	627.716	255.831	788.54	390.982	883.547
Experiment 2	R1	10:00:00	1	1	BHB1356	7.0246	56.2425	788.928	NA	63.2671
Experiment 2	R1	10:00:00	2	1	BHB1356	105.142	112.465	854.086	0	217.607
Experiment 2	R1	10:00:00	7	1	BHB1356	14.0353	56.1918	602.124	0	70.2271
Experiment 2	R1	10:00:00	9	1	BHB1356	42.0379	56.121	981.129	0	98.1589
Experiment 2	R1	12:00:00	1	1	BHB1356	67.8633	67.9774	637.764	202.912	135.841
Experiment 2	R1	12:00:00	2	1	BHB1356	119.192	119.617	1434.54	218.083	238.809
Experiment 2	R1	12:00:00	4	1	BHB1356	62.1403	73.5865	1018.42	154.268	135.727
Experiment 2	R1	12:00:00	6	1	BHB1356	175.801	113.911	1739.76	320.818	289.713
Experiment 2	R1	12:00:00	9	1	BHB1356	61.2571	122.794	1582.09	NA	184.051
Experiment 2	R1	15:00:00	1	1	BHB1356	204.93	139.464	1210.65	151.256	344.394
Experiment 2	R1	15:00:00	7	1	BHB1356	158.781	232.772	1938.57	468.233	391.554
Experiment 2	R1	15:00:00	9	1	BHB1356	165.005	132.528	1421.04	237.833	297.533
Experiment 2	R1	15:00:00	11	1	BHB1356	152.26	232.897	1750.03	518.442	385.156
Experiment 2	R1	19:00:00	1	1	BHB1356	119.745	153.009	1039.99	254.254	272.754
Experiment 2	R1	19:00:00	2	1	BHB1356	84.384	110.608	875.768	335.055	194.992
Experiment 2	R1	19:00:00	4	1	BHB1356	81.4959	125.337	806.552	203.961	206.832
Experiment 2	R1	19:00:00	6	1	BHB1356	344.191	NA	1102.49	418.729	NA
Experiment 2	R1	19:00:00	7	1	BHB1356	123.388	208.646	1032.65	277.861	332.035
Experiment 2	R1	19:00:00	9	1	BHB1356	78.0578	78.2052	777.05	50.8236	156.263
Experiment 2	R1	19:00:00	10	1	BHB1356	NA	348.724	1783.21	439.919	NA
Experiment 2	R1	06:30:00	1	1	BHB1356	38.1562	38.222	219.14	29.1816	76.3782
Experiment 2	R1	06:30:00	2	1	BHB1356	91.8283	49.9003	235.675	63.9547	141.729
Experiment 2	R1	06:30:00	7	1	BHB1356	149.234	7.68032	266.632	39.9118	156.915
Experiment 2	R1	06:30:00	10	1	BHB1356	145.295	126.958	236.638	34.7021	272.253
Experiment 2	R3	10:00:00	1	1	BHB1356	322.017	352.929	727.866	87.9329	674.946
Experiment 2	R3	10:00:00	2	1	BHB1356	797.957	414.611	683.803	77.368	1212.57
Experiment 2	R3	10:00:00	4	1	BHB1356	300.323	345.366	822.319	98.3304	645.688
Experiment 2	R3	10:00:00	6	1	BHB1356	408.903	332.363	1047.22	85.184	741.266
Experiment 2	R3	10:00:00	7	1	BHB1356	614.533	331.713	963.96	NA	946.246
Experiment 2	R3	10:00:00	9	1	BHB1356	422.028	447.219	913.687	87.6141	869.247
Experiment 2	R3	10:00:00	10	1	BHB1356	654.719	392.483	705.299	5.17298	1047.2
Experiment 2	R3	10:00:00	11	1	BHB1356	517.549	500.905	853.36	0	1018.45
Experiment 2	R3	12:00:00	1	1	BHB1356	440.052	261.624	1263.02	231.895	701.676
Experiment 2	R3	12:00:00	2	1	BHB1356	677.662	474.311	1038.22	32.7858	1151.97
Experiment 2	R3	12:00:00	6	1	BHB1356	850.182	548.387	1078.84	48.981	1398.57
Experiment 2	R3	12:00:00	7	1	BHB1356	346.034	195.753	1087.7	208.09	541.787
Experiment 2	R3	12:00:00	9	1	BHB1356	359.155	441.857	1418.5	126.775	801.012
Experiment 2	R3	12:00:00	10	1	BHB1356	1063.24	14.6314	2271.78	245.391	1077.87
Experiment 2	R3	12:00:00	11	1	BHB1356	746.443	447.689	1248.18	157.729	1194.13
Experiment 2	R3	15:00:00	1	1	BHB1356	635.365	54.6381	771.745	282.945	690.003
Experiment 2	R3	15:00:00	2	1	BHB1356	509.965	0	499.348	279.659	509.965
Experiment 2	R3	15:00:00	4	1	BHB1356	888.16	577.762	1448.49	482.757	1465.92
Experiment 2	R3	15:00:00	6	1	BHB1356	450.437	117.199	550.863	254.792	567.636
Experiment 2	R3	15:00:00	7	1	BHB1356	527.839	164.216	933.706	366.955	692.055
Experiment 2	R3	15:00:00	9	1	BHB1356	488.503	273.603	830.618	409.394	762.106
Experiment 2	R3	15:00:00	10	1	BHB1356	811.459	434.924	1109.81	416.86	1246.38
Experiment 2	R3	15:00:00	11	1	BHB1356	606.767	440.538	1063.5	364.226	1047.31
Experiment 2	R3	19:00:00	1	1	BHB1356	264.665	307.348	1160.11	294.138	572.013
Experiment 2	R3	19:00:00	2	1	BHB1356	219.747	244.44	1079.03	241.311	464.187
Experiment 2	R3	19:00:00	4	1	BHB1356	381.791	444.699	1750.4	410.408	826.49
Experiment 2	R3	19:00:00	6	1	BHB1356	439.43	239.296	1379.25	504.871	678.726
Experiment 2	R3	19:00:00	7	1	BHB1356	224.195	184.991	891.925	286.949	409.186
Experiment 2	R3	19:00:00	9	1	BHB1356	356.837	307.841	1391.86	293.181	664.678
Experiment 2	R3	19:00:00	10	1	BHB1356	524.538	538.149	1591.45	431.3	1062.69
Experiment 2	R3	19:00:00	11	1	BHB1356	404.287	455.882	1909.77	441.803	860.169
Experiment 2	R3	06:30:00	1	1	BHB1356	573.533	401.064	706.236	72.5716	974.597
Experiment 2	R3	06:30:00	2	1	BHB1356	490.109	125.14	466.585	0	615.249
Experiment 2	R3	06:30:00	4	1	BHB1356	507.011	579.587	541.281	0	1086.6
Experiment 2	R3	06:30:00	6	1	BHB1356	373.903	436.161	380.216	40.7849	810.064
Experiment 2	R3	06:30:00	7	1	BHB1356	379.957	419.908	460.907	98.5644	799.865
Experiment 2	R3	06:30:00	9	1	BHB1356	388.799	525.755	493.924	77.5845	914.554
Experiment 2	R3	06:30:00	10	1	BHB1356	572.844	594.632	541.537	77.193	1167.48
Experiment 2	R3	06:30:00	11	1	BHB1356	642.867	403.363	NA	57.8946	1046.23
Experiment 2	R5	10:00:00	1	1	BHB1356	430.856	329.166	1760.66	104.144	760.023
Experiment 2	R5	10:00:00	2	1	BHB1356	375.634	484.223	1686.85	62.1273	859.857
Experiment 2	R5	10:00:00	4	1	BHB1356	477.646	328.036	804.996	32.259	805.681
Experiment 2	R5	10:00:00	6	1	BHB1356	271.309	293.874	1021.35	113.797	565.183
Experiment 2	R5	10:00:00	7	1	BHB1356	325.534	271.773	1138.34	16.1733	597.306
Experiment 2	R5	10:00:00	9	1	BHB1356	228.759	236.812	738.69	16.1706	465.571
Experiment 2	R5	10:00:00	10	1	BHB1356	502.347	415.548	1130.89	64.5923	917.895
Experiment 2	R5	10:00:00	11	1	BHB1356	313.808	301.76	2042.28	NA	615.568
Experiment 2	R5	12:00:00	1	1	BHB1356	319.04	524.809	2360.07	145.242	843.849
Experiment 2	R5	12:00:00	2	1	BHB1356	478.737	441.36	1393.14	121.099	920.097
Experiment 2	R5	12:00:00	4	1	BHB1356	604.244	463.581	1353.6	87.0666	1067.83
Experiment 2	R5	12:00:00	6	1	BHB1356	486.064	554.606	1668	82.7165	1040.67
Experiment 2	R5	12:00:00	7	1	BHB1356	318.67	355.817	1126.91	45.6802	674.487
Experiment 2	R5	12:00:00	9	1	BHB1356	445.374	499.036	2251.62	168.819	944.41
Experiment 2	R5	12:00:00	10	1	BHB1356	450.46	405.58	1194.97	0	856.04
Experiment 2	R5	12:00:00	11	1	BHB1356	459.225	513.171	2030.13	123.687	972.395
Experiment 2	R5	15:00:00	1	1	BHB1356	287.179	256.138	3002.42	0	543.317
Experiment 2	R5	15:00:00	2	1	BHB1356	307.196	263.163	2549.9	345.822	570.359
Experiment 2	R5	15:00:00	4	1	BHB1356	202.648	236.524	1087.52	109.408	439.172
Experiment 2	R5	15:00:00	6	1	BHB1356	361.276	344.369	2078.32	193.584	705.644
Experiment 2	R5	15:00:00	7	1	BHB1356	347.56	303.933	2330.82	391.071	651.493
Experiment 2	R5	15:00:00	9	1	BHB1356	287.394	256.332	2498.01	294.06	543.725
Experiment 2	R5	15:00:00	10	1	BHB1356	411.59	336.07	1928.5	186.542	747.661
Experiment 2	R5	15:00:00	11	1	BHB1356	471.983	403.941	3257.43	565.325	875.924
Experiment 2	R5	19:00:00	1	1	BHB1356	909.917	262.393	1682.08	390.211	1172.31
Experiment 2	R5	19:00:00	2	1	BHB1356	902.006	7.06353	1994.27	268.392	909.069
Experiment 2	R5	19:00:00	6	1	BHB1356	775.773	120.004	2180.99	349.691	895.777
Experiment 2	R5	19:00:00	7	1	BHB1356	878.915	162.307	1642.14	106.974	1041.22
Experiment 2	R5	19:00:00	9	1	BHB1356	677.083	126.773	1998.35	247.039	803.856
Experiment 2	R5	19:00:00	10	1	BHB1356	746.083	140.837	2294.71	315.733	886.919
Experiment 2	R5	19:00:00	11	1	BHB1356	760.734	84.5419	2893.24	455.161	845.276
Experiment 2	R5	06:30:00	1	1	BHB1356	751.439	127.492	771.26	154.977	878.931
Experiment 2	R5	06:30:00	2	1	BHB1356	407.445	216.046	706.175	157.732	623.491
Experiment 2	R5	06:30:00	4	1	BHB1356	420.695	222.702	650.96	198.214	643.397
Experiment 2	R5	06:30:00	6	1	BHB1356	852.818	219.077	954.57	169.077	1071.9
Experiment 2	R5	06:30:00	7	1	BHB1356	573.105	262.484	963.186	0	835.589
Experiment 2	R5	06:30:00	9	1	BHB1356	386.588	299.227	747.693	0	685.814
Experiment 2	R5	06:30:00	10	1	BHB1356	214.977	350.191	836.015	137.314	565.168
Experiment 2	R5	06:30:00	11	1	BHB1356	1058.57	491.448	1626.94	313.951	1550.02
Experiment 1	V10	10:00:00	1	1	Control	236.805	88.0947	445.999	0	324.9
Experiment 1	V10	10:00:00	2	1	Control	277.371	125.25	448.037	39.0226	402.62
Experiment 1	V10	10:00:00	3	1	Control	266.041	88.1849	218.342	0	354.226
Experiment 1	V10	10:00:00	4	1	Control	134.615	87.7666	220.993	0	222.382
Experiment 1	V10	10:00:00	5	1	Control	314.771	129.434	268.765	0	444.205
Experiment 1	V10	10:00:00	6	1	Control	354.944	129.524	767.33	75.3878	484.468
Experiment 1	V10	10:00:00	7	1	Control	525.428	134.333	366.277	29.9291	659.761
Experiment 1	V10	10:00:00	8	1	Control	191.487	87.2665	311.93	228.658	278.754
Experiment 1	V10	12:00:00	1	1	Control	801.119	0	1509.22	113.913	801.119
Experiment 1	V10	12:00:00	2	1	Control	615.584	90.2545	1129.39	81.8071	705.838
Experiment 1	V10	12:00:00	3	1	Control	791.145	0	1275.32	250.22	791.145
Experiment 1	V10	12:00:00	4	1	Control	277.746	38.7465	783.604	292.872	316.493
Experiment 1	V10	12:00:00	5	1	Control	512.255	40.6172	971.296	277.85	552.873
Experiment 1	V10	12:00:00	6	1	Control	855.849	0	1343.16	390.496	855.849
Experiment 1	V10	12:00:00	7	1	Control	1209.16	0	1123.95	119.036	1209.16
Experiment 1	V10	12:00:00	8	1	Control	1113.84	0	1700.15	192.129	1113.84
Experiment 1	V10	15:00:00	1	1	Control	267.422	26.8619	1151.64	681.624	294.284
Experiment 1	V10	15:00:00	2	1	Control	320.81	52.0844	1117.53	268.125	372.895
Experiment 1	V10	15:00:00	3	1	Control	95.7455	30.6288	1994.8	837.412	126.374
Experiment 1	V10	15:00:00	4	1	Control	232.562	36.5595	1435.44	676.83	269.122
Experiment 1	V10	15:00:00	5	1	Control	119.328	40.051	1226.68	520.582	159.379
Experiment 1	V10	15:00:00	6	1	Control	329.124	36.4041	1044.37	474.648	365.528
Experiment 1	V10	15:00:00	7	1	Control	536.776	NA	901.603	292.48	NA
Experiment 1	V10	15:00:00	8	1	Control	329.945	63.0737	1204.68	897.611	393.019
Experiment 1	V10	19:00:00	1	1	Control	606.333	84.0968	886.791	743.959	690.43
Experiment 1	V10	19:00:00	2	1	Control	488.864	107.484	1212.38	1086.29	596.348
Experiment 1	V10	19:00:00	3	1	Control	630.088	144.806	2009.01	190.615	774.894
Experiment 1	V10	19:00:00	4	1	Control	283.17	85.5088	1101.25	497.418	368.679
Experiment 1	V10	19:00:00	5	1	Control	531.125	183.926	2008.34	583.653	715.051
Experiment 1	V10	19:00:00	6	1	Control	694.218	40.266	982.582	865.6	734.484
Experiment 1	V10	19:00:00	7	1	Control	985.65	196.108	1433.8	302.876	1181.76
Experiment 1	V10	19:00:00	8	1	Control	671.471	60.4529	1280.98	204.483	731.924
Experiment 1	V10	06:30:00	1	1	Control	864.371	23.566	214.159	0	887.937
Experiment 1	V10	06:30:00	2	1	Control	1058.49	197.519	133.501	142.493	1256.01
Experiment 1	V10	06:30:00	3	1	Control	572.315	60.823	223.596	187.507	633.138
Experiment 1	V10	06:30:00	4	1	Control	441.299	44.394	117.259	55.4186	485.693
Experiment 1	V10	06:30:00	5	1	Control	628.669	57.6608	215.686	324.721	686.33
Experiment 1	V10	06:30:00	6	1	Control	1205.11	12.1178	238.797	267.421	1217.23
Experiment 1	V10	06:30:00	7	1	Control	917.227	82.4814	550.254	141.177	999.709
Experiment 1	V10	06:30:00	8	1	Control	1174.83	0	276.5	7.89694	1174.83
Experiment 1	V5	10:00:00	1	1	Control	186.05	146.446	1072.34	270.292	332.496
Experiment 1	V5	10:00:00	2	1	Control	279.447	105.967	453.727	416.877	385.414
Experiment 1	V5	10:00:00	3	1	Control	258.791	70.0904	2064.1	168.169	328.881
Experiment 1	V5	10:00:00	4	1	Control	136.135	82.8341	986.185	183.379	218.969
Experiment 1	V5	10:00:00	5	1	Control	175.378	151.731	1251.46	NA	327.109
Experiment 1	V5	10:00:00	6	1	Control	94.6262	60.1961	912.561	248.489	154.822
Experiment 1	V5	10:00:00	7	1	Control	226.267	99.7308	990.131	441.903	325.998
Experiment 1	V5	10:00:00	8	1	Control	65.8421	132.43	1353.31	189.261	198.272
Experiment 1	V5	12:00:00	1	1	Control	525.783	155.613	1523.81	905.585	681.396
Experiment 1	V5	12:00:00	2	1	Control	525.3	126.817	2359.12	1018.28	652.117
Experiment 1	V5	12:00:00	3	1	Control	538.305	153.359	2127.68	173.865	691.664
Experiment 1	V5	12:00:00	4	1	Control	599.944	198.395	1269.81	894.367	798.339
Experiment 1	V5	12:00:00	5	1	Control	473.668	237.393	1860.52	935.784	711.061
Experiment 1	V5	12:00:00	6	1	Control	501.906	118.308	2872.85	1095.35	620.214
Experiment 1	V5	12:00:00	7	1	Control	473.274	165.544	2764.24	1160.22	638.818
Experiment 1	V5	12:00:00	8	1	Control	391.549	140.876	2112.07	1004.68	532.426
Experiment 1	V5	15:00:00	1	1	Control	347.084	50.4614	1985.13	743.934	397.545
Experiment 1	V5	15:00:00	2	1	Control	260.147	36.3517	2163.98	810.245	296.498
Experiment 1	V5	15:00:00	3	1	Control	314.595	61.6847	1893.75	908.638	376.279
Experiment 1	V5	15:00:00	4	1	Control	358.511	53.4982	1994.06	721.415	412.009
Experiment 1	V5	15:00:00	5	1	Control	323.149	22.9463	1587.01	946.153	346.095
Experiment 1	V5	15:00:00	6	1	Control	172.572	52.7497	2091.93	815.158	225.321
Experiment 1	V5	15:00:00	7	1	Control	221.25	80.0755	1912.71	949.204	301.325
Experiment 1	V5	15:00:00	8	1	Control	205.597	51.9802	1574.64	872.778	257.577
Experiment 1	V5	19:00:00	1	1	Control	518.71	129.306	1017.96	842.873	648.016
Experiment 1	V5	19:00:00	2	1	Control	546.09	68.0753	1757.02	2025.99	614.165
Experiment 1	V5	19:00:00	3	1	Control	443.593	163.127	2596.8	1635.59	606.719
Experiment 1	V5	19:00:00	4	1	Control	616.662	92.0754	1799.6	1227.97	708.738
Experiment 1	V5	19:00:00	5	1	Control	560.48	205.745	2047.51	1754.12	766.225
Experiment 1	V5	19:00:00	6	1	Control	387	74.1964	1651.22	631.583	461.197
Experiment 1	V5	19:00:00	7	1	Control	483.957	146.78	2968.17	2623.77	630.737
Experiment 1	V5	19:00:00	8	1	Control	484.288	176.187	2380.87	1205.05	660.475
Experiment 1	V5	06:30:00	1	1	Control	458.874	72.589	538.55	62.2054	531.463
Experiment 1	V5	06:30:00	2	1	Control	615.576	80.4553	610.974	43.0087	696.032
Experiment 1	V5	06:30:00	3	1	Control	568.455	33.854	662.629	9.59201	602.309
Experiment 1	V5	06:30:00	4	1	Control	329.114	99.9327	422.958	NA	429.047
Experiment 1	V5	06:30:00	5	1	Control	480.374	87.8338	496.659	84.8882	568.208
Experiment 1	V5	06:30:00	6	1	Control	391.439	115.93	471.156	0	507.37
Experiment 1	V5	06:30:00	7	1	Control	643.114	87.7793	612.439	57.1772	730.893
Experiment 1	V5	06:30:00	8	1	Control	413.432	123.4	498.532	47.7719	536.833
Experiment 1	V7	10:00:00	1	1	Control	93.7285	55.3878	1099.92	91.8594	149.116
Experiment 1	V7	10:00:00	2	1	Control	272.566	46.1004	1428.52	127.859	318.666
Experiment 1	V7	10:00:00	3	1	Control	126.145	43.0552	919.827	66.034	169.2
Experiment 1	V7	10:00:00	4	1	Control	147.36	74.4293	1451.64	53.6385	221.789
Experiment 1	V7	10:00:00	5	1	Control	251.819	60.7274	1339.32	131.98	312.546
Experiment 1	V7	10:00:00	6	1	Control	227.589	68.5854	1387.99	127.703	296.175
Experiment 1	V7	10:00:00	7	1	Control	106.17	43.168	815.082	104.752	149.338
Experiment 1	V7	10:00:00	8	1	Control	102.408	70.188	1005.29	56.8543	172.596
Experiment 1	V7	12:00:00	1	1	Control	456.142	33.3296	1943.33	659.038	489.471
Experiment 1	V7	12:00:00	2	1	Control	465.286	28.9818	1411.89	941.475	494.268
Experiment 1	V7	12:00:00	3	1	Control	397.555	37.1623	1954.04	NA	434.717
Experiment 1	V7	12:00:00	4	1	Control	470.375	33.2208	1625.45	793.843	503.596
Experiment 1	V7	12:00:00	5	1	Control	576.838	117.369	1674.56	643.587	694.207
Experiment 1	V7	12:00:00	6	1	Control	666.2	42.8242	1631.57	876.886	709.024
Experiment 1	V7	12:00:00	7	1	Control	422.504	37.6711	1546.93	989.791	460.175
Experiment 1	V7	12:00:00	8	1	Control	399.163	46.6115	1418.24	790.315	445.774
Experiment 1	V7	15:00:00	1	1	Control	165.752	91.1496	2114.1	313.712	256.902
Experiment 1	V7	15:00:00	2	1	Control	373.984	7.33343	1610.91	298.894	381.317
Experiment 1	V7	15:00:00	3	1	Control	194.446	118.038	2776.43	511.613	312.484
Experiment 1	V7	15:00:00	4	1	Control	134.92	35.8106	1517.77	419.225	170.731
Experiment 1	V7	15:00:00	5	1	Control	247.032	118.562	1853.78	350.39	365.594
Experiment 1	V7	15:00:00	6	1	Control	295.818	55.8582	1574.06	418.875	351.676
Experiment 1	V7	15:00:00	7	1	Control	427.841	54.5192	2180.27	563.603	482.361
Experiment 1	V7	15:00:00	8	1	Control	106.616	105.363	1655.96	215.785	211.979
Experiment 1	V7	19:00:00	1	1	Control	406.485	121.874	1928.59	634.654	528.359
Experiment 1	V7	19:00:00	2	1	Control	502.72	170.088	2643.51	1287.8	672.808
Experiment 1	V7	19:00:00	3	1	Control	350.472	143.45	2050.61	848.064	493.922
Experiment 1	V7	19:00:00	4	1	Control	467.889	132.238	1785.03	997.636	600.127
Experiment 1	V7	19:00:00	5	1	Control	730.794	203.994	2414.24	941.47	934.788
Experiment 1	V7	19:00:00	6	1	Control	601.038	139.154	2963.3	487.532	740.192
Experiment 1	V7	19:00:00	7	1	Control	611.063	193.836	2287.73	593.972	804.9
Experiment 1	V7	19:00:00	8	1	Control	461.232	71.2119	2201.6	610.641	532.444
Experiment 1	V7	06:30:00	1	1	Control	323.652	90.0293	889.83	171.601	413.682
Experiment 1	V7	06:30:00	2	1	Control	369.571	29.101	609.251	202.632	398.672
Experiment 1	V7	06:30:00	3	1	Control	391.378	175.178	736.507	376.235	566.556
Experiment 1	V7	06:30:00	5	1	Control	430.551	33.0712	530.224	426.425	463.622
Experiment 1	V7	06:30:00	7	1	Control	201.657	82.0016	686.918	303.784	283.658
Experiment 1	V7	06:30:00	4	1	Control	488.586	116.149	779.728	54.0928	604.735
Experiment 1	V7	06:30:00	8	1	Control	345.127	109.941	385.723	54.0928	455.068
Experiment 1	V7	06:30:00	6	1	Control	353.633	117.037	463.466	54.0928	470.67
Experiment 1	V9	10:00:00	1	1	Control	35.8338	152.516	62.7884	0	188.35
Experiment 1	V9	10:00:00	2	1	Control	75.8288	302.184	151.006	166.189	378.013
Experiment 1	V9	10:00:00	3	1	Control	63.78	248.448	131.422	162.429	312.228
Experiment 1	V9	10:00:00	4	1	Control	27.8004	127.93	66.5146	0	155.73
Experiment 1	V9	10:00:00	5	1	Control	60.3478	189.099	129.894	249.292	249.447
Experiment 1	V9	10:00:00	6	1	Control	103.925	354.673	NA	184.422	458.598
Experiment 1	V9	10:00:00	7	1	Control	39.9097	221.975	120.84	189.809	261.884
Experiment 1	V9	10:00:00	8	1	Control	17.8492	95.6543	92.4064	436.873	113.504
Experiment 1	V9	12:00:00	1	1	Control	488.266	0	569.623	589.677	488.266
Experiment 1	V9	12:00:00	2	1	Control	835.405	0	1909.86	NA	835.405
Experiment 1	V9	12:00:00	3	1	Control	664.575	46.5224	2249.79	891.02	711.098
Experiment 1	V9	12:00:00	4	1	Control	333.714	71.0539	905.114	58.8885	404.768
Experiment 1	V9	12:00:00	5	1	Control	711.938	0	1095.03	337.447	711.938
Experiment 1	V9	12:00:00	6	1	Control	768.821	0	1645.92	397.519	768.821
Experiment 1	V9	12:00:00	7	1	Control	533.68	0	1149.24	705.102	533.68
Experiment 1	V9	12:00:00	8	1	Control	450.749	0	1639.34	619.795	450.749
Experiment 1	V9	15:00:00	1	1	Control	410.637	27.1822	582.904	149.186	437.819
Experiment 1	V9	15:00:00	2	1	Control	707.228	149.089	3193.82	519.667	856.317
Experiment 1	V9	15:00:00	3	1	Control	527.923	172.722	2335.73	512.677	700.644
Experiment 1	V9	15:00:00	4	1	Control	321.366	NA	1513.23	64.1708	NA
Experiment 1	V9	15:00:00	5	1	Control	724.345	170.729	2910.56	579.912	895.073
Experiment 1	V9	15:00:00	6	1	Control	815.764	145.927	2441.22	686.996	961.692
Experiment 1	V9	15:00:00	7	1	Control	785.139	157.754	684.809	398.455	942.893
Experiment 1	V9	15:00:00	8	1	Control	NA	NA	NA	724.43	NA
Experiment 1	V9	19:00:00	1	1	Control	566.585	216.873	847.91	1637.58	783.458
Experiment 1	V9	19:00:00	2	1	Control	559.068	103.234	1808.26	1032.28	662.303
Experiment 1	V9	19:00:00	3	1	Control	449.816	296.441	2768.29	671.173	746.257
Experiment 1	V9	19:00:00	4	1	Control	403.237	158.527	1575.52	1589.95	561.764
Experiment 1	V9	19:00:00	5	1	Control	735.375	267.732	2239.35	791.966	1003.11
Experiment 1	V9	19:00:00	6	1	Control	522.406	131.164	889.645	483.203	653.57
Experiment 1	V9	19:00:00	7	1	Control	523.529	260.281	2896.83	659.793	783.81
Experiment 1	V9	19:00:00	8	1	Control	725.117	105.579	2862.53	331.834	830.695
Experiment 1	V9	06:30:00	4	1	Control	350.446	148.658	564.914	208.557	499.104
Experiment 1	V9	06:30:00	3	1	Control	663.504	277.228	822.355	141.358	940.732
Experiment 1	V9	06:30:00	5	1	Control	917.107	104.314	727.244	278.778	1021.42
Experiment 1	V9	06:30:00	6	1	Control	838.424	159.203	925.205	63.4668	997.627
Experiment 1	V9	06:30:00	8	1	Control	610.05	364.024	540.552	407.125	974.073
Experiment 1	V9	06:30:00	7	1	Control	255.368	193.982	622.357	100.144	449.35
Experiment 1	V9	06:30:00	1	1	Control	170.544	272.307	351.95	131.785	442.85
Experiment 1	V9	06:30:00	2	1	Control	852.461	137.607	714.801	357.422	990.069
Experiment 2	R1	10:00:00	1	1	Control	56.1109	70.2524	989.979	15.2311	126.363
Experiment 2	R1	10:00:00	3	1	Control	28.1111	35.1674	1048.52	0	63.2785
Experiment 2	R1	10:00:00	6	1	Control	0	28.0504	700.791	106.581	28.0504
Experiment 2	R1	10:00:00	7	1	Control	27.9751	49.0047	735.447	0	76.9798
Experiment 2	R1	10:00:00	9	1	Control	133.492	77.4945	855.671	60.9212	210.986
Experiment 2	R1	10:00:00	10	1	Control	28.101	28.1212	910.864	79.2327	56.2222
Experiment 2	R1	10:00:00	11	1	Control	14.0051	35.0347	607.595	12.1755	49.0398
Experiment 2	R1	12:00:00	1	1	Control	79.2537	79.4409	933.314	3.0224	158.695
Experiment 2	R1	12:00:00	6	1	Control	54.2451	61.1128	955.879	214.963	115.358
Experiment 2	R1	12:00:00	7	1	Control	62.3284	90.8664	1316.78	108.909	153.195
Experiment 2	R1	12:00:00	9	1	Control	210.397	148.642	1333.1	175.445	359.039
Experiment 2	R1	12:00:00	10	1	Control	107.694	108.041	970.937	118	215.736
Experiment 2	R1	12:00:00	11	1	Control	108.527	108.819	1590.98	205.671	217.346
Experiment 2	R1	15:00:00	1	1	Control	132.038	139.143	1691.19	249.375	271.181
Experiment 2	R1	15:00:00	3	1	Control	145.37	199.146	1515.08	654.113	344.516
Experiment 2	R1	15:00:00	6	1	Control	111.967	99.0723	1505.02	263.908	211.04
Experiment 2	R1	15:00:00	7	1	Control	158.586	179.215	1486.79	207.12	337.801
Experiment 2	R1	15:00:00	9	1	Control	158.809	139.514	1522.02	252.193	298.323
Experiment 2	R1	15:00:00	10	1	Control	165.354	206.059	2190.79	353.653	371.413
Experiment 2	R1	15:00:00	11	1	Control	165.208	192.559	1717.18	319.451	357.767
Experiment 2	R1	15:00:00	12	1	Control	78.9322	164.976	924.055	19.7118	243.908
Experiment 2	R1	19:00:00	1	1	Control	58.3377	84.4104	701.4	237.266	142.748
Experiment 2	R1	19:00:00	3	1	Control	51.9246	84.5162	412.045	137.546	136.441
Experiment 2	R1	19:00:00	6	1	Control	81.1639	75.9253	740.902	204.736	157.089
Experiment 2	R1	19:00:00	7	1	Control	97.5876	135.998	861.103	286.9	233.586
Experiment 2	R1	19:00:00	9	1	Control	71.4577	91.1247	929.2	167.303	162.582
Experiment 2	R1	19:00:00	10	1	Control	152.403	164.043	1171.13	268.669	316.445
Experiment 2	R1	19:00:00	11	1	Control	81.4446	103.44	855.791	311.562	184.885
Experiment 2	R1	06:30:00	1	1	Control	95.3988	53.6035	165.46	39.7477	149.002
Experiment 2	R1	06:30:00	3	1	Control	45.819	141.876	247.594	29.2889	187.695
Experiment 2	R1	06:30:00	7	1	Control	87.6462	42.0406	184.393	26.5135	129.687
Experiment 2	R1	06:30:00	6	1	Control	68.6339	42.0479	165.142	32.1108	110.682
Experiment 2	R1	06:30:00	9	1	Control	114.548	126.693	189.479	85.3125	241.24
Experiment 2	R1	06:30:00	10	1	Control	133.72	84.4689	220.376	61.0301	218.189
Experiment 2	R1	06:30:00	11	1	Control	41.9249	42.0043	249.854	120.656	83.9292
Experiment 2	R1	06:30:00	12	1	Control	122.608	73.1227	263.724	0	195.73
Experiment 2	R3	10:00:00	1	1	Control	436.394	345.991	787.107	184.29	782.385
Experiment 2	R3	10:00:00	3	1	Control	279.043	338.288	639.429	90.3227	617.331
Experiment 2	R3	10:00:00	6	1	Control	808.009	335.576	1042.68	116.17	1143.59
Experiment 2	R3	10:00:00	7	1	Control	328.474	344.982	924.076	0	673.457
Experiment 2	R3	10:00:00	9	1	Control	616.649	463.722	925.454	132.011	1080.37
Experiment 2	R3	10:00:00	10	1	Control	378.642	258.772	733.012	56.8422	637.414
Experiment 2	R3	10:00:00	11	1	Control	401.037	338.996	1163.74	25.835	740.033
Experiment 2	R3	10:00:00	12	1	Control	394.61	259.928	553.094	134.307	654.538
Experiment 2	R3	12:00:00	1	1	Control	822.227	453.225	1485.24	155.258	1275.45
Experiment 2	R3	12:00:00	3	1	Control	540.561	254.376	1714.48	136.461	794.937
Experiment 2	R3	12:00:00	6	1	Control	758.055	350.611	1060.38	99.1803	1108.67
Experiment 2	R3	12:00:00	7	1	Control	846.233	234.102	2339.07	134.682	1080.34
Experiment 2	R3	12:00:00	9	1	Control	495.971	297.165	1725.47	141.902	793.136
Experiment 2	R3	12:00:00	10	1	Control	432.088	297.528	837.278	39.7491	729.616
Experiment 2	R3	12:00:00	11	1	Control	577.165	276.626	1968.5	273.984	853.791
Experiment 2	R3	12:00:00	12	1	Control	488.966	464.828	1709.65	163.174	953.794
Experiment 2	R3	15:00:00	1	1	Control	708.664	378.18	1487.48	357.572	1086.84
Experiment 2	R3	15:00:00	3	1	Control	465.126	187.347	582.441	286.149	652.472
Experiment 2	R3	15:00:00	7	1	Control	759.221	93.8141	614.447	179.993	853.035
Experiment 2	R3	15:00:00	9	1	Control	425.491	335.357	1124.99	271.932	760.847
Experiment 2	R3	15:00:00	10	1	Control	669.114	235.682	1124.14	15.7947	904.796
Experiment 2	R3	15:00:00	11	1	Control	520.205	78.1392	940.091	379.809	598.344
Experiment 2	R3	15:00:00	12	1	Control	450.511	266.119	1241.05	265.535	716.63
Experiment 2	R3	19:00:00	1	1	Control	281.948	295.797	1081.97	382.9	577.745
Experiment 2	R3	19:00:00	3	1	Control	355.772	277.841	1386.26	186.862	633.614
Experiment 2	R3	19:00:00	6	1	Control	281.196	225.368	1214.46	266.639	506.564
Experiment 2	R3	19:00:00	7	1	Control	414.458	325.659	1424.37	203.402	740.117
Experiment 2	R3	19:00:00	9	1	Control	421.513	402.984	1659.52	222.405	824.497
Experiment 2	R3	19:00:00	10	1	Control	538.457	558.481	1999.83	417.437	1096.94
Experiment 2	R3	19:00:00	11	1	Control	433.337	456.253	1998.62	266.981	889.591
Experiment 2	R3	19:00:00	12	1	Control	409.77	420.335	1881.65	243.415	830.105
Experiment 2	R3	06:30:00	1	1	Control	460.231	405.358	640.712	72.0334	865.589
Experiment 2	R3	06:30:00	3	1	Control	336.666	353.793	520.621	69.5104	690.459
Experiment 2	R3	06:30:00	6	1	Control	440.051	414.33	320.574	67.2187	854.382
Experiment 2	R3	06:30:00	7	1	Control	401.669	286.828	429.718	0	688.496
Experiment 2	R3	06:30:00	10	1	Control	462.089	637.956	874.153	81.3678	1100.05
Experiment 2	R3	06:30:00	11	1	Control	417.892	339.876	626.878	60.2004	757.768
Experiment 2	R3	06:30:00	12	1	Control	373.344	339.206	760.744	88.9318	712.55
Experiment 2	R3	06:30:00	9	1	Control	387.235	442.109	603.32	66.9473	829.344
Experiment 2	R5	10:00:00	1	1	Control	367.144	209.041	568.932	62.3828	576.184
Experiment 2	R5	10:00:00	3	1	Control	761.872	716.818	1733.34	113.57	1478.69
Experiment 2	R5	10:00:00	6	1	Control	193.948	285.385	1094.3	141.197	479.333
Experiment 2	R5	10:00:00	7	1	Control	340.78	413.508	1190.05	29.967	754.287
Experiment 2	R5	10:00:00	9	1	Control	235.807	236.947	1059.39	46.0616	472.754
Experiment 2	R5	10:00:00	10	1	Control	605.84	457.608	1436.1	39.3299	1063.45
Experiment 2	R5	10:00:00	11	1	Control	432.02	365.316	1679.29	174.268	797.336
Experiment 2	R5	10:00:00	12	1	Control	423.397	279.639	1142.19	150.307	703.036
Experiment 2	R5	12:00:00	1	1	Control	353.898	391.652	1614.8	147.413	745.551
Experiment 2	R5	12:00:00	3	1	Control	NA	NA	2587.81	74.6361	NA
Experiment 2	R5	12:00:00	6	1	Control	339.773	426.402	1245.24	150.54	766.175
Experiment 2	R5	12:00:00	7	1	Control	563.309	386.345	1439.79	69.6126	949.654
Experiment 2	R5	12:00:00	9	1	Control	529.193	457.341	1699.42	144.983	986.534
Experiment 2	R5	12:00:00	10	1	Control	311.539	362.554	1169.26	98.6952	674.093
Experiment 2	R5	12:00:00	11	1	Control	528.343	527.23	2528.31	113.439	1055.57
Experiment 2	R5	12:00:00	12	1	Control	208.008	327.717	1025.65	139.754	535.725
Experiment 2	R5	15:00:00	1	1	Control	385.919	204.153	1703.68	126.259	590.072
Experiment 2	R5	15:00:00	3	1	Control	589.273	450.608	2974.42	23.321	1039.88
Experiment 2	R5	15:00:00	6	1	Control	326.097	223.147	2312.05	203.404	549.244
Experiment 2	R5	15:00:00	7	1	Control	444.557	303.33	2165.33	25.6305	747.886
Experiment 2	R5	15:00:00	9	1	Control	392.255	349.463	2495.34	259.185	741.717
Experiment 2	R5	15:00:00	10	1	Control	484.875	363.929	2469.9	114.246	848.803
Experiment 2	R5	15:00:00	11	1	Control	484.146	303.7	2469.25	278.27	787.847
Experiment 2	R5	15:00:00	12	1	Control	214.983	189.802	1603.78	95.1072	404.784
Experiment 2	R5	19:00:00	1	1	Control	856.995	190.325	2343.25	335.018	1047.32
Experiment 2	R5	19:00:00	3	1	Control	866.302	240.485	1353.97	409.177	1106.79
Experiment 2	R5	19:00:00	6	1	Control	731.685	84.3825	1598.11	226.509	816.067
Experiment 2	R5	19:00:00	7	1	Control	753.812	63.3914	1388.98	236.319	817.204
Experiment 2	R5	19:00:00	9	1	Control	865.632	183.638	1651.39	275.497	1049.27
Experiment 2	R5	19:00:00	10	1	Control	923.917	120.386	1957.72	156.079	1044.3
Experiment 2	R5	19:00:00	11	1	Control	833.5	0	2276.2	493.506	833.5
Experiment 2	R5	19:00:00	12	1	Control	782.096	126.973	1043.56	206.124	909.069
Experiment 2	R5	06:30:00	1	1	Control	711.329	0	719.232	83.9684	711.329
Experiment 2	R5	06:30:00	3	1	Control	1020.81	37.6158	1086.97	115.319	1058.42
Experiment 2	R5	06:30:00	6	1	Control	466.711	350.759	640.096	86.438	817.47
Experiment 2	R5	06:30:00	7	1	Control	535.063	314.53	1077.03	138.87	849.593
Experiment 2	R5	06:30:00	9	1	Control	588.863	217.754	780.502	18.2998	806.617
Experiment 2	R5	06:30:00	10	1	Control	998.117	331.728	NA	409.608	1329.85
Experiment 2	R5	06:30:00	12	1	Control	387.681	97.3476	655.971	0	485.029
Experiment 3	R1	10:00:00	2	1	BHB1356	862.566	296.918	2502.86	143.191	1159.48
Experiment 3	R1	10:00:00	3	1	BHB1356	846.397	367.471	1754.87	26.8442	1213.87
Experiment 3	R1	10:00:00	7	1	BHB1356	834.261	396.695	1981.63	13.4155	1230.96
Experiment 3	R1	10:00:00	8	1	BHB1356	827.456	366.645	1805.41	49.225	1194.1
Experiment 3	R1	10:00:00	1	1	Control	885.5	293.101	1690.65	22.3609	1178.6
Experiment 3	R1	10:00:00	2	1	Control	947.62	419.573	2342.09	67.0996	1367.19
Experiment 3	R1	10:00:00	3	1	Control	833.964	344.637	1565.25	44.7167	1178.6
Experiment 3	R1	10:00:00	5	1	Control	833.964	327.345	1528.91	8.94221	1161.31
Experiment 3	R1	12:00:00	1	1	BHB1356	667.62	259.372	1597.45	152.623	926.992
Experiment 3	R1	12:00:00	2	1	BHB1356	597.261	237.983	1404.66	60.6807	835.244
Experiment 3	R1	12:00:00	3	1	BHB1356	573.574	211.67	1258.76	38.9925	785.244
Experiment 3	R1	12:00:00	7	1	BHB1356	479.79	100.37	645.303	2	580.16
Experiment 3	R1	12:00:00	8	1	BHB1356	624.949	201.522	1053.25	69.4436	826.471
Experiment 3	R1	12:00:00	3	1	Control	554.675	257.457	1623.65	13.0262	812.132
Experiment 3	R1	12:00:00	5	1	Control	552.215	173.714	1116.91	17.3344	725.929
Experiment 3	R1	15:00:00	1	1	BHB1356	NA	NA	NA	288.735	NA
Experiment 3	R1	15:00:00	2	1	BHB1356	NA	NA	NA	108.951	NA
Experiment 3	R1	15:00:00	3	1	BHB1356	NA	NA	NA	97.2111	NA
Experiment 3	R1	15:00:00	7	1	BHB1356	NA	NA	NA	444.011	NA
Experiment 3	R1	15:00:00	8	1	BHB1356	NA	NA	NA	34.8956	NA
Experiment 3	R1	15:00:00	1	1	Control	NA	NA	NA	331.076	NA
Experiment 3	R1	15:00:00	2	1	Control	NA	NA	NA	265.567	NA
Experiment 3	R1	15:00:00	3	1	Control	NA	NA	NA	81.5707	NA
Experiment 3	R1	15:00:00	4	1	Control	NA	NA	NA	155.479	NA
Experiment 3	R1	15:00:00	5	1	Control	NA	NA	NA	174.981	NA
Experiment 3	R1	19:00:00	1	1	BHB1356	244.962	300.764	2894.4	527.552	545.726
Experiment 3	R1	19:00:00	2	1	BHB1356	159.947	198.99	1801.3	246.507	358.937
Experiment 3	R1	19:00:00	3	1	BHB1356	122.304	276.672	1673.54	250.669	398.975
Experiment 3	R1	19:00:00	7	1	BHB1356	83.3733	197.808	1886.29	269.821	281.181
Experiment 3	R1	19:00:00	8	1	BHB1356	159.2	182.779	1289.74	299.945	341.978
Experiment 3	R1	19:00:00	1	1	Control	45.732	129.881	1332.72	347.477	175.613
Experiment 3	R1	19:00:00	2	1	Control	60.7893	213.548	1118.29	173.624	274.337
Experiment 3	R1	19:00:00	3	1	Control	91.389	122.203	1284.57	314.433	213.592
Experiment 3	R1	19:00:00	4	1	Control	160.21	276.269	2215.85	246.107	436.479
Experiment 3	R1	19:00:00	5	1	Control	76.1887	175.83	1445.91	164.137	252.018
Experiment 3	R1	06:30:00	7	1	BHB1356	34.7802	145.251	823.63	66.6061	180.032
Experiment 3	R1	06:30:00	5	1	Control	40.6825	87.3199	693.873	5.11921	128.002
Experiment 3	R1	06:30:00	1	1	BHB1356	69.9973	140.374	667.89	5.12065	210.372
Experiment 3	R1	06:30:00	2	1	Control	23.1696	75.3961	620.286	0	98.5657
Experiment 3	R1	06:30:00	2	1	BHB1356	40.6401	104.698	806.287	0	145.338
Experiment 3	R1	06:30:00	8	1	BHB1356	11.6645	81.7494	701.952	10.2464	93.4138
Experiment 3	R1	06:30:00	3	1	Control	23.2109	81.3468	716.196	5.11274	104.558
Experiment 3	R1	06:30:00	7	1	BHB1356	17.425	75.5982	687.103	0	93.0232
Experiment 3	R1	06:30:00	4	1	Control	40.7737	75.8361	641.779	0	116.61
Experiment 3	R1	06:30:00	1	1	Control	46.5602	186.8	631.259	0	233.36
Experiment 3	R1	06:30:00	3	1	BHB1356	23.2836	52.439	723.885	5.11345	75.7225
Experiment 3	R5	10:00:00	2	1	BHB1356	1498.88	927.122	3099.28	48.7969	2426
Experiment 3	R5	10:00:00	7	1	BHB1356	1700.81	1056.54	3514.59	73.2216	2757.36
Experiment 3	R5	10:00:00	8	1	BHB1356	1140.09	651.449	1776.29	29.2921	1791.54
Experiment 3	R5	10:00:00	1	1	Control	1785.75	1104.29	2690.82	14.6394	2890.03
Experiment 3	R5	10:00:00	2	1	Control	1183.15	1001.62	3903.08	43.912	2184.76
Experiment 3	R5	10:00:00	3	1	Control	1925.29	624.003	1252.07	29.2879	2549.29
Experiment 3	R5	10:00:00	4	1	Control	748.622	461.823	2080.49	34.1701	1210.45
Experiment 3	R5	10:00:00	5	1	Control	2536.46	1268.93	2487.64	122.042	3805.39
Experiment 3	R5	12:00:00	1	1	BHB1356	NA	NA	NA	75.9501	NA
Experiment 3	R5	12:00:00	2	1	BHB1356	NA	NA	NA	61.7313	NA
Experiment 3	R5	12:00:00	3	1	BHB1356	NA	NA	NA	14.2403	NA
Experiment 3	R5	12:00:00	7	1	BHB1356	NA	NA	NA	156.801	NA
Experiment 3	R5	12:00:00	8	1	BHB1356	NA	NA	NA	128.243	NA
Experiment 3	R5	12:00:00	2	1	Control	NA	NA	NA	128.217	NA
Experiment 3	R5	12:00:00	4	1	Control	NA	NA	NA	47.4906	NA
Experiment 3	R5	12:00:00	5	1	Control	NA	NA	NA	90.2303	NA
Experiment 3	R5	15:00:00	1	1	BHB1356	2212.26	1433.51	1660.02	125.54	3645.77
Experiment 3	R5	15:00:00	2	1	BHB1356	3450.4	3214.2	2674.96	222.041	6664.6
Experiment 3	R5	15:00:00	7	1	BHB1356	3520.47	2568.27	2397.62	531.295	6088.74
Experiment 3	R5	15:00:00	8	1	BHB1356	2796.19	1811.53	1538.43	251.018	4607.71
Experiment 3	R5	15:00:00	1	1	Control	1345.9	695.924	1151.13	337.868	2041.82
Experiment 3	R5	15:00:00	2	1	Control	2416.51	2040.52	1657.99	154.378	4457.03
Experiment 3	R5	15:00:00	4	1	Control	1739.19	1282.4	1379.34	236.584	3021.59
Experiment 3	R5	15:00:00	5	1	Control	3855.1	2964.76	2719.19	366.952	6819.86
Experiment 3	R5	19:00:00	3	1	BHB1356	399.786	507.814	6836.25	544.333	907.6
Experiment 3	R5	19:00:00	8	1	BHB1356	593.56	984.132	6305.8	569.424	1577.69
Experiment 3	R5	19:00:00	1	1	BHB1356	295.852	408.209	6245.68	427.579	704.06
Experiment 3	R5	19:00:00	7	1	BHB1356	419.388	390.461	7626.46	877.998	809.849
Experiment 3	R5	19:00:00	2	1	BHB1356	738.527	697.3	7693.24	619.721	1435.83
Experiment 3	R5	19:00:00	1	1	Control	503.576	640.428	4720.58	336.448	1144
Experiment 3	R5	19:00:00	2	1	Control	954.757	907.752	9363.56	763.368	1862.51
Experiment 3	R5	19:00:00	5	1	Control	541.135	810.348	8650.81	608.033	1351.48
Experiment 3	R5	19:00:00	3	1	Control	217.996	303.001	3807.33	225.823	520.996
Experiment 3	R5	19:00:00	4	1	Control	205.338	322.627	3615.12	268.075	527.964
Experiment 3	R5	06:30:00	2	1	Control	291.689	362.028	1655.21	49.8868	653.717
Experiment 3	R5	06:30:00	7	1	BHB1356	206.235	246.672	1234.29	34.9048	452.907
Experiment 3	R5	06:30:00	1	1	Control	468.723	417.005	3415.03	104.6	885.727
Experiment 3	R5	06:30:00	1	1	BHB1356	219.412	232.007	1169.87	4.98005	451.42
Experiment 3	R5	06:30:00	8	1	BHB1356	428.475	295.922	1533.05	39.8295	724.397
Experiment 3	R5	06:30:00	3	1	Control	184.594	315.26	1900.56	19.9111	499.854
Experiment 3	R5	06:30:00	5	1	Control	577.242	585.949	5084.16	294.74	1163.19
Experiment 3	R5	06:30:00	2	1	BHB1356	361.238	364.644	3629.6	84.738	725.882
Experiment 3	R5	06:30:00	3	1	BHB1356	286.1	362.028	1400.76	9.95015	648.128
Experiment 3	R5	06:30:00	4	1	Control	189.958	258.478	1254.9	44.8042	448.435
Experiment 3	V5	10:00:00	7	1	BHB1356	NA	NA	NA	163.293	NA
Experiment 3	V5	10:00:00	1	1	BHB1356	NA	NA	NA	312.773	NA
Experiment 3	V5	10:00:00	2	1	BHB1356	NA	NA	NA	260.067	NA
Experiment 3	V5	10:00:00	8	1	BHB1356	NA	NA	NA	66.322	NA
Experiment 3	V5	10:00:00	3	1	BHB1356	NA	NA	NA	434.946	NA
Experiment 3	V5	10:00:00	3	1	Control	NA	NA	NA	204.021	NA
Experiment 3	V5	10:00:00	5	1	Control	NA	NA	NA	554.082	NA
Experiment 3	V5	10:00:00	4	1	Control	NA	NA	NA	193.759	NA
Experiment 3	V5	10:00:00	1	1	Control	NA	NA	NA	122.431	NA
Experiment 3	V5	12:00:00	1	1	BHB1356	759.292	177.771	2064.43	342.369	937.064
Experiment 3	V5	12:00:00	2	1	BHB1356	570.326	132.404	2080.53	400.37	702.731
Experiment 3	V5	12:00:00	3	1	BHB1356	900.479	125.499	2461.68	782.077	1025.98
Experiment 3	V5	12:00:00	7	1	BHB1356	453.93	139.933	1705.18	297.155	593.863
Experiment 3	V5	12:00:00	8	1	BHB1356	870.84	134.583	2196.83	221.304	1005.42
Experiment 3	V5	12:00:00	1	1	Control	663.834	307.117	2452.45	125.06	970.95
Experiment 3	V5	12:00:00	2	1	Control	625.096	207.345	1938.62	172.695	832.441
Experiment 3	V5	12:00:00	3	1	Control	827.072	227.839	2663.12	302.015	1054.91
Experiment 3	V5	12:00:00	4	1	Control	1058.54	303.593	3481.86	314.31	1362.14
Experiment 3	V5	12:00:00	5	1	Control	686.312	151.079	2928.07	847.885	837.392
Experiment 3	V5	15:00:00	8	1	BHB1356	872.03	294.827	2127.22	617.528	1166.86
Experiment 3	V5	15:00:00	7	1	BHB1356	617.302	344.172	1421.79	529.96	961.475
Experiment 3	V5	15:00:00	3	1	BHB1356	957.487	613.435	2079.88	200.465	1570.92
Experiment 3	V5	15:00:00	1	1	BHB1356	725.795	908.233	1976.91	351.097	1634.03
Experiment 3	V5	15:00:00	2	1	BHB1356	518.402	768.314	1572.94	863.239	1286.72
Experiment 3	V5	15:00:00	1	1	Control	648.014	496.143	2657.99	369.19	1144.16
Experiment 3	V5	15:00:00	3	1	Control	1124.88	555.027	2652.33	296.45	1679.91
Experiment 3	V5	15:00:00	4	1	Control	1061.16	678.358	2541.3	491.093	1739.51
Experiment 3	V5	15:00:00	5	1	Control	826.759	669.745	2426.95	529.234	1496.5
Experiment 3	V5	15:00:00	2	1	Control	542.698	887.248	1708.36	812.933	1429.95
Experiment 3	V5	19:00:00	1	1	BHB1356	772.192	109.539	2314.35	775.606	881.731
Experiment 3	V5	19:00:00	2	1	BHB1356	526.506	27.1005	1815.04	720.553	553.606
Experiment 3	V5	19:00:00	3	1	BHB1356	902.438	87.8491	2230.65	632.851	990.287
Experiment 3	V5	19:00:00	7	1	BHB1356	617.664	102.327	1782.2	705.084	719.992
Experiment 3	V5	19:00:00	8	1	BHB1356	1025.25	82.8392	2580.69	905.264	1108.09
Experiment 3	V5	19:00:00	1	1	Control	596.914	103.323	2633.55	469.374	700.237
Experiment 3	V5	19:00:00	2	1	Control	579.544	97.6382	2578.6	607.444	677.182
Experiment 3	V5	19:00:00	3	1	Control	946.494	187.281	2997.52	515.697	1133.78
Experiment 3	V5	19:00:00	4	1	Control	1120.39	99.3623	3488.47	590.117	1219.76
Experiment 3	V5	19:00:00	5	1	Control	1011.06	159.783	2826.02	866.674	1170.85
Experiment 3	V5	06:30:00	2	1	BHB1356	290.442	194.796	1253.97	113.911	485.238
Experiment 3	V5	06:30:00	3	1	Control	737.982	84.4087	1273.81	171.201	822.391
Experiment 3	V5	06:30:00	3	1	BHB1356	651.392	62.9238	1157.26	150.307	714.316
Experiment 3	V5	06:30:00	1	1	BHB1356	291.49	13.9333	1202.54	197.11	305.424
Experiment 3	V5	06:30:00	4	1	Control	302.469	89.7986	1107.77	113.959	392.268
Experiment 3	V5	06:30:00	1	1	Control	172.221	34.532	964.986	NA	206.753
Experiment 3	V5	06:30:00	5	1	Control	503.149	62.4672	1070.03	222.939	565.616
Experiment 3	V5	06:30:00	8	1	BHB1356	561.445	6.98057	1212.11	124.306	568.426
Experiment 3	V5	06:30:00	7	1	BHB1356	240.053	41.2944	1060.49	254.074	281.348
Experiment 3	V5	06:30:00	2	1	Control	103.175	48.2381	920.614	269.559	151.413
Experiment 3	V9	10:00:00	1	1	BHB1356	423.839	172.671	1093.48	10.7251	596.511
Experiment 3	V9	10:00:00	2	1	BHB1356	852.594	156.847	1394.76	75.4614	1009.44
Experiment 3	V9	10:00:00	3	1	BHB1356	435.213	201.479	1099.78	222.247	636.692
Experiment 3	V9	10:00:00	7	1	BHB1356	498.838	74.8917	1029.05	308.041	573.73
Experiment 3	V9	10:00:00	8	1	BHB1356	522.907	150.234	792.012	75.4158	673.141
Experiment 3	V9	10:00:00	2	1	Control	320.562	74.658	833.2	43.2652	395.22
Experiment 3	V9	10:00:00	3	1	Control	522.512	167.465	1067.66	102.335	689.976
Experiment 3	V9	10:00:00	4	1	Control	447.972	219.447	1452.25	107.9	667.419
Experiment 3	V9	10:00:00	5	1	Control	441.167	138.163	1310.94	238.546	579.331
Experiment 3	V9	12:00:00	1	1	BHB1356	374.304	175.734	1038.17	197.799	550.038
Experiment 3	V9	12:00:00	2	1	BHB1356	603.767	208.154	1674.99	26.4589	811.92
Experiment 3	V9	12:00:00	3	1	BHB1356	390.109	120.711	1137.4	183.517	510.82
Experiment 3	V9	12:00:00	7	1	BHB1356	460.789	50.3688	1205.44	642.034	511.158
Experiment 3	V9	12:00:00	2	1	Control	330.237	60.3017	837.441	13.2628	390.538
Experiment 3	V9	12:00:00	3	1	Control	496.808	161.758	1263.5	79.0993	658.566
Experiment 3	V9	12:00:00	4	1	Control	424.445	140.688	1296.81	439.521	565.133
Experiment 3	V9	12:00:00	5	1	Control	441.24	121.088	1536.77	263.667	562.328
Experiment 3	V9	15:00:00	1	1	BHB1356	437.22	250.537	1162.29	142.805	687.757
Experiment 3	V9	15:00:00	2	1	BHB1356	631.801	308.022	1493.63	863.096	939.823
Experiment 3	V9	15:00:00	3	1	BHB1356	467.184	238.885	978.168	511.279	706.069
Experiment 3	V9	15:00:00	7	1	BHB1356	464.13	125.995	765.56	331.15	590.125
Experiment 3	V9	15:00:00	8	1	BHB1356	665.906	150.349	977.774	335.04	816.255
Experiment 3	V9	15:00:00	1	1	Control	403.355	173.409	1052.55	120.438	576.764
Experiment 3	V9	15:00:00	2	1	Control	391.233	167.275	1168.89	493.621	558.509
Experiment 3	V9	15:00:00	3	1	Control	525.208	247.371	697.118	1244.84	772.579
Experiment 3	V9	15:00:00	4	1	Control	498.842	173.846	356.34	362.225	672.688
Experiment 3	V9	15:00:00	5	1	Control	515.002	179.313	1374.76	147.19	694.316
Experiment 3	V9	19:00:00	1	1	BHB1356	632.721	438.485	3042.77	288.697	1071.21
Experiment 3	V9	19:00:00	2	1	BHB1356	927.818	528.947	3267.23	508.095	1456.76
Experiment 3	V9	19:00:00	3	1	BHB1356	586.373	266.245	2209.96	669.985	852.618
Experiment 3	V9	19:00:00	7	1	BHB1356	488.257	206.677	1945.97	498.329	694.934
Experiment 3	V9	19:00:00	8	1	BHB1356	NA	429.329	2685.72	365.407	NA
Experiment 3	V9	19:00:00	1	1	Control	485.019	366.984	3113.22	429.966	852.003
Experiment 3	V9	19:00:00	2	1	Control	540.811	330.29	2485.09	NA	871.101
Experiment 3	V9	19:00:00	3	1	Control	834.476	440.86	2207.49	112.751	1275.34
Experiment 3	V9	19:00:00	4	1	Control	733.541	533.971	2780.3	252.673	1267.51
Experiment 3	V9	19:00:00	5	1	Control	409.796	277.498	2474.98	288.697	687.294
Experiment 3	V9	06:30:00	4	1	Control	391.492	576.764	464.499	51.3183	968.257
Experiment 3	V9	06:30:00	2	1	Control	350.86	437.559	668.783	51.3669	788.419
Experiment 3	V9	06:30:00	7	1	BHB1356	370.43	269.599	551.577	118.228	640.029
Experiment 3	V9	06:30:00	8	1	BHB1356	579.671	167.124	611.615	92.4459	746.796
Experiment 3	V9	06:30:00	1	1	Control	246.992	352.436	714.06	56.3658	599.429
Experiment 3	V9	06:30:00	3	1	BHB1356	323.341	479.313	804.433	66.8034	802.655
Experiment 3	V9	06:30:00	1	1	BHB1356	449.486	307.072	749.411	72.0389	756.558
Experiment 3	V9	06:30:00	2	1	BHB1356	604.668	487.37	949.55	NA	1092.04
Experiment 3	V9	06:30:00	5	1	Control	129.309	673.384	368.788	51.2456	802.693
Experiment 3	V9	06:30:00	3	1	Control	509.56	825.798	298.02	92.2277	1335.36
